# Supplementary material for: Producing micro-finite element models from real-time clinical CT scanners: calibration, validation and material mapping strategies
Source: Front Bioeng Biotechnol. 2025 Dec 17;13:1670428. doi: 10.3389/fbioe.2025.1670428 (PMC12754003; doi:10.3389/fbioe.2025.1670428)
Supplement: Supplementary file 4 [file DataSheet1.zip]

Archive with 10 entries (10 files):
- Appendices.tex
- FrontiersinHarvard.cls
- bib.bib
- Frontiers-Harvard.bst
- Figures/Figure 13(A).jpg
- Figures/Figure 11.jpg
- Figures/Figure 13(B).jpg
- Figures/Figure 12.jpg
- Figures/Figure 14(A).jpg
- Figures/Figure 14(B).jpg
