# Supplementary material for: Producing micro-finite element models from real-time clinical CT scanners: calibration, validation and material mapping strategies
Source: Front Bioeng Biotechnol. 2025 Dec 17;13:1670428. doi: 10.3389/fbioe.2025.1670428 (PMC12754003; doi:10.3389/fbioe.2025.1670428)
Supplement: Supplementary file 4 [file DataSheet1.zip › Appendices.tex]

\documentclass[utf8]{FrontiersinHarvard}
\usepackage{url}
\usepackage{hyperref}
\usepackage{lineno}
\usepackage{microtype}
\usepackage{subcaption}
\usepackage{booktabs}
\usepackage{tabularx}
\usepackage{ragged2e}
\usepackage[onehalfspacing]{setspace}
\usepackage{soul}
\linenumbers

\def\firstAuthorLast{Cai {et~al.}}

\begin{document}
\onecolumn
\title[Producing micro-finite element models from real-time clinical CT scanners]{Producing micro-finite element models from real-time clinical CT scanners: calibration, validation and material mapping strategies} 

\clearpage
\section{Appendix A: Correction for machine compliance}
\label{appA}
The machine compliance was estimated before testing the actual samples to account for the displacement that occurs in the grips, the frame, and the load cell of the testing rig. The machine compliance needs to be taken into account and the displacements it introduces need to be subtracted from the total recorded displacement so that what is left is the true displacement experienced by the sample itself.

In practice, a number of five polymer rings (of grey UPVC) of different gauge lengths (sample length in the loading direction) were used in compression to derive load/displacement curves (schematic shown in Figure \ref{ring}). The typical cross-sectional area of all rings was identical and equal to 1875 mm$^2$. In effect, the only parameter that was different between the rings was their length. Assuming identical material properties at identical loads, the stress remains the same; consequently, the strain, expressed as a percentage of the length, is also uniform. In this scenario, the displacements of the rings are directly proportional to their respective lengths. Consequently, when the compliance values for each scenario are plotted against the ring lengths, the machine compliance is represented by the y-intercept of the graph, corresponding to a sample length of zero (indicating the absence of samples, thus reflecting the intrinsic machine compliance). In this setup, the machine compliance was measured to be 0.0225 mm/kN. 

\begin{figure}[h!]
\centering
\includegraphics[width=0.5\linewidth]{Figures/Figure 11.jpg}
\caption{Polymer ring schematic}
\label{ring}
\end{figure}

Consequently, the displacement of each sample was calculated using the following:

\begin{equation}
dl_{sample}=dl_{total}-0.0225 mm/kN \cdot Force
\end{equation}

Figure \ref{vert3} illustrates the difference between the displacement of the sample (red) compared to the total displacement (blue) for the compression test of sample \#3 (cyclic loading pattern in Cranfield University labs).

\begin{figure}[h!]
\centering
\includegraphics[width=0.6\linewidth]{Figures/Figure 12.jpg}
\caption{Force-displacement curve of sample \#3, as recorded by total machine displacement (blue) and after correction for machine compliance (red).}
\label{vert3}
\end{figure}

\section{Appendix B: Phantoms for scanning}
\label{appB}
Two phantoms were scanned along with bone samples in the CBCT scanner. The first is the unified Quality Assurance (QA) phantom (yellow cylinder in Figure 2), provided by the CurveBeam company, which has six chambers with known densities and expected Hounsfield Unit (HU) value ranges (Figure \ref{curvebeamphantom_fig} and Table \ref{curvebeamphantom}), and the second is the QRM HA phantom (QRM, Lörracher Strasse 7, 79115 Freiburg, Germany), the small cylinder to the right in Figure 2, which contains five calibration rods of known densities and hydroxyapatite (HA) concentrations (Figure \ref{qrmphantom_fig} and Table \ref{qrmphantom}).

The clinical CurveBeam phantom was used to check whether the CT scan calibration was correct. Medtool® (v. 4.6, Dr. Pahr Ingenieurs e.U., Austria) was used for the creation of the 3D models from CT scans, which is also able to detail the HU values at any point of the selected image. Using Medtool®, 10 points were selected, reporting their HU values which were then averaged. The average HU value for each material was found and it was in the range for all materials. Although the density of low-density polyethylene (LDPE) (shown in Table \ref{curvebeamphantom} below) had a slightly higher HU value than the range stated in the manual, the CT scan calibration was assumed to be correct.

\setcounter{figure}{13}
\setcounter{subfigure}{0}
\begin{subfigure}
\setcounter{figure}{13}
\setcounter{subfigure}{0}
    \centering
    \begin{minipage}[b]{0.2\textwidth}
        \includegraphics[width=\linewidth]{Figures/Figure 13(A).jpg}
        \caption{}
        \label{curvebeamphantom_fig}
    \end{minipage}  
\setcounter{figure}{13}
\setcounter{subfigure}{1}
    \begin{minipage}[b]{0.2\textwidth}
        \includegraphics[width=\linewidth]{Figures/Figure 13(B).jpg}
        \caption{}
        \label{qrmphantom_fig}
    \end{minipage}
\setcounter{figure}{13}
\setcounter{subfigure}{-1}
    \caption{Phantoms' cross-sectional view of the chambers: (a) of the phantom provided by CurveBeam (b) of the QRM HA phantom}
    \label{phantoms_fig}
\end{subfigure}

\begin{table}[h!]
\caption{Data and specification for calibration phantom provided by CurveBeam}
\newcolumntype{C}{>{\centering\arraybackslash}X}
\begin{tabularx}{\textwidth}{lCC}
\toprule
{\textbf{Material}}&{\textbf{$\rho$ ($kg/m^3$)}}&{\textbf{HU Range}}\\
\midrule
Air (black chamber) & 1.2 & -1100 to -900\\
Teflon (white chamber) & 2200 & 700 to 1200\\
Background material & - & -50 to 150\\
LDPE (dark grey chamber) & 561 & -250 to-50\\
Acrylic (light grey chamber) & 529 & -50 to 200\\
Nylon (lightest grey chamber) & 641 & 0 to 200\\
\bottomrule
\end{tabularx}
\label{curvebeamphantom}
\end{table}

\begin{table}[h!]
\caption{Data and specification for QA HA calibration phantom}
\newcolumntype{C}{>{\centering\arraybackslash}X}
\begin{tabularx}{\textwidth}{CCC}
\toprule
{Chamber} & {$\rho$ ($kg/m^3$)} & {$mg$ $HA/cm^3$}\\
\midrule
1 & 1900 & 1200\\
2 & 1650 & 800\\
3 & 1260 & 200\\
4 & 1160 & 50\\
5 & 1130 & 0\\
\bottomrule
\end{tabularx}
\label{qrmphantom}
\end{table}

The QRM HA phantom was used to calibrate the image of CT scans with HA concentrations, in the case of model creation with Medtool®. It was also used to check the spatial uniformity of the greyscale values across the scanned cross-sectional area. CBCT scanners rotate around the scanned object, while emitting divergent X-rays that form a cone-like shape. This means that while greyscale values are constant for the same density in traditional fan beam CT scanners, with CBCT scanners there is a difference in greyscale values of the same densities depending on their distance from the scanner itself, resulting in a small spatial difference in HU values. Hence, 18 points were selected on two perpendicular axes and their greyscale values were plotted as shown in Figure \ref{qrm}, with points on the first axis ranging from 0 to 200 and points on the second axis ranging from 50 to 150, which is not considerable compared to the greyscale value range of bone, which typically ranges from 0 to 1200+ \citep{ueki19}. Therefore, the differences were considered negligible.

\setcounter{figure}{14}
\setcounter{subfigure}{0}
\begin{subfigure}
\setcounter{figure}{14}
\setcounter{subfigure}{0}
    \centering
    \begin{minipage}[b]{0.45\textwidth}
        \includegraphics[width=\linewidth]{Figures/Figure 14(A).jpg}
        \caption{}
        \label{qrm1}
    \end{minipage}  
\setcounter{figure}{14}
\setcounter{subfigure}{1}
    \begin{minipage}[b]{0.45\textwidth}
        \includegraphics[width=\linewidth]{Figures/Figure 14(B).jpg}
        \caption{}
        \label{qrm2}
    \end{minipage}
\setcounter{figure}{14}
\setcounter{subfigure}{-1}
    \caption{Greyscale value change (a) along a first axis and (b) along a second axis}
    \label{qrm}
\end{subfigure}

\bibliographystyle{Frontiers-Harvard}
\bibliography{bib}
\end{document}
