# Supplementary material for: Producing micro-finite element models from real-time clinical CT scanners: calibration, validation and material mapping strategies
Source: Front Bioeng Biotechnol. 2025 Dec 17;13:1670428. doi: 10.3389/fbioe.2025.1670428 (PMC12754003; doi:10.3389/fbioe.2025.1670428)
Supplement: Supplementary file 4 [file DataSheet1.zip › bib.bib]

@article{ueki19,
    author = "Y. Ueki and E. Sakuma and I. Wada",
    title = "Pathology and management of flexible flatfoot in children",
    journal = "Journal of orthopaedic science: official journal of the japanese orthopaedic association",
    year = "2019",
    volume = "24",
    number = "1",
    pages = "9-13",
    doi = "10.1016/j.jos.2018.09.018"
}
